# Supplementary material for: Comparison of autonomic stress reactivity in young healthy versus aging subjects with heart disease
Source: PLoS One. 2019 May 8;14(5):e0216278. doi: 10.1371/journal.pone.0216278 (PMC6505888; doi:10.1371/journal.pone.0216278)
Supplement: S1 Data — (XLSX) [file pone.0216278.s002.xlsx]

## Sheet: Healthy
Subject		1	2	3	4	5	6	7	8	9	10	11	12	13	14	15	16	17	18	19	20	21	22	23	24	25
HR(bpm)
rest		85.9459	99.5822	109.762	97.4105	94.9172	81.5108	115.25	73.9952	93.7319	83.7478	111.356	91.5513	117.116	81.5668	89.9365	90.659	104.08	96.4435	67.4238	96.7376	85.3335	91.9202	83.9176	99.7886	78.8282
stress		85.3716	105.389	110.148	112.562	146.613	87.8497	104.295	94.5935	83.3942	92.7685	129.618	90.612	122.909	98.3896	100.094	124.288	97.1627	95.8715	73.2289	102.303	83.7203	99.3568	84.5884	116.722	89.5635
std HR(bpm)
rest		2.437	7.28036	5.84488	2.65731	13.9557	3.36888	20.702	6.79843	4.37909	3.74962	11.4461	3.62956	3.79238	8.33272	3.89177	7.6001	2.44441	5.08151	2.0343	4.30771	5.97217	3.68089	1.88887	1.5988	4.24224
stress		2.33296	4.97405	10.6697	3.28825	4.37736	4.86748	7.76989	8.01368	2.96281	5.26211	12.1772	3.65586	9.74353	4.22655	6.1698	9.73815	7.67583	7.748	2.72045	5.72182	4.30412	3.3537	3.02745	7.32827	4.65577
PEP(ms)
rest		142.649	121.125	103.641	98.3636	92.4	134.297	93.3776	112.774	107.619	141.542	93.6176	91.5476	115.865	87.6714	92.1125	92.2692	101.543	109.298	156.741	122.705	80.4375	130.925	96.9865	108.833	103.864
stress		143.569	120.293	102.609	93.11	67.9453	123.974	92.5109	93.1829	101.608	108.22	72.9754	81.9146	112.63	75.3488	84.3977	64.8393	107.833	87.9545	149.758	100.587	99.6974	126.761	93.9189	96.5	89.2051
SBP (mmHg)
rest		108.902	109.894	104.657	116.302	114.816	107.359	113.74	134.963	108.592	121.075	87.0333	118.425	83.0207	102.662	135.826	143.717	106.372	131.456	129.206	91.9088	143.683	111.7	125.025	135.065	150.239
stress		112.028	113.73	109.056	122.214	125.181	120.109	123.719	146.5	118.596	140.818	95.5043	124.91	101.337	116.832	151.399	171.777	106.086	148.453	142.771	112.57	160.315	119.838	129.549	147.99	150.349
DBP (mmHg)
rest		69.356	69.9201	64.9595	81.4228	73.96	69.9455	76.2723	83.9581	72.7267	78.0005	65.7207	78.9659	60.4243	66.2537	77.7669	87.4488	73.0244	83.9252	78.1518	69.6545	83.872	68.5377	78.2442	91.3502	92.7136
stress		71.7258	73.8508	67.5275	83.5588	76.701	79.2627	80.0799	89.9711	77.9709	85.3278	70.0426	85.121	67.4647	77.9487	82.0707	100.281	74.0623	89.66	82.3932	81.1334	97.6064	72.7495	82.8418	96.4007	93.7021
PP (mmHg)
rest		39.5463	39.9743	39.6977	34.879	40.8557	37.4138	37.4673	51.005	35.8655	43.0748	21.3126	39.4592	22.5964	36.4082	58.0594	56.2682	33.3479	47.5311	51.0541	22.2543	59.8115	43.162	46.7813	43.715	57.5256
stress		40.3021	39.8788	41.5288	38.6549	48.48	40.846	43.639	56.5292	40.6249	55.4902	25.4617	39.7888	33.8725	38.8838	69.3283	71.4966	32.0237	58.7931	60.3773	31.4368	62.7084	47.0886	46.7075	51.5897	56.6469
HF HRV (log-ms2)
rest		1.61211	1.82132	2.35669	2.09415	3.02549	2.1229	2.70028	2.90351	1.43257	1.84722	2.34131	2.07573	0.813047	2.75819	2.18973	2.15985	1.57812	1.62954	1.24549	1.77094	1.88573	1.89282	1.73931	0.783375	2.35044
stress		1.84482	1.58009	2.16749	1.67714	0.318814	2.00221	2.2607	2.06698	1.82261	2.18072	2.1886	1.84176	1.95698	2.25238	2.03246	1.55286	2.31554	2.21479	1.9327	1.87281	2.0134	2.03016	1.72556	1.90433	1.95878

## Sheet: Aging
Subject		1	2	3	4	5	6	7	8	9	10	11	12	13	14	15	16	17	18	19	20	21	22	23	24	25
HR (bpm)
Rest		59.5372	63.523	77.6482	42.756	69.2982	55.2776	59.6534	69.528	53.14	56.5877	61.61	61.76	43.5435	76.4934	76.0155	54.6823	61.3448	64.56	65.2833	55.1808	57.1221	69.3601	73.96	60.5733	62.6395
Stress		61.996	88.3514	76.8416	46.6688	70.1511	54.6552	64.4915	68.8703	63.2631	62.9685	69.9736	71.0815	45.1332	79.9258	97.0884	54.5472	75.0107	73.4104	62.0349	61.2775	73.9385	69.6058	88.4112	86.9662	68.1671
std HR (bpm)
Rest		3.16544	4.41155	2.02995	2.15758	0.912712	2.79635	2.87974	1.88322	2.55	2.38705	5.01	6.83	4.27294	2.96674	5.19011	11.0314	1.8756	2.25	1.86082	4.53917	3.22801	4.45776	2.26	10.882	7.25167
Stress		4.73487	3.8647	1.31416	4.44157	0.683789	1.23229	3.48204	4.48555	3.56755	2.03571	6.32675	5.18249	3.8604	9.82596	3.35851	9.9902	1.09322	1.87289	2.63915	3.75536	3.73783	2.23387	4.90937	4.10596	3.47941
PEP(ms)
Rest		103.02	83.936	92.9589	86.7356	74.6465	90.9471	106.039	51.2396	92.52	58.8349	115.42	85.65	41.5361	48.682	80.4645	128.047	90.491	84.08	76.2039	71.2343	51.9143	92.0786	84.77	49.9887	80.9029
Stress		99.7692	69.2069	91.7778	83.5814	74.4286	67.0612	107.982	50.9219	84.629	53.8364	81.8358	84.4853	43.45	46.5926	49.4353	117.4	76.1364	83.507	76.6842	63.0943	55.3088	89.4722	66.1977	65.6104	78.8852
SBP (mmHg)
Rest		163.25	140	113	133.75	nan	114.25	153.75	139	114.75	123	145.25	109.5	129.75	138	162	141.5	121	157.5	102.75	99	122.25	122.5	142	112.75	129.25
Stress		194	155	114	162	nan	118	182	159	138	135	189	118	133	155	229	138	131	180	132	107	137	131	145	109	146
DBP (mmHg)																					.
Rest		93	87.25	76	53	nan	69.25	85.25	66.75	75.75	71.75	69.25	70.5	81.25	74.25	93	79	69	79.75	65	66.25	73.75	72.75	87	62.5	74.25
Stress		106	91	72	70	nan	85	93	65	80	78	88	63	83	74	102	70	75	93	67	61	70	72	82	53	74
																					.
PP (mmHg)																					.
Rest		70.25	52.75	37	80.75	nan	45	68.5	72.25	39	51.25	76	39	48.5	63.75	69	62.5	52	77.75	37.75	32.75	48.5	49.75	55	50.25	55
Stress		88	64	42	92	nan	33	89	94	58	57	101	55	50	81	127	68	56	87	65	46	67	59	63	56	72
HF HRV (log-ms2)
rest		2.80065	3.02329	1.49759	2.88801	1.56934	2.44332	2.31616	2.83136	2.6669	2.15354	3.24369	3.22424	3.62135	2.21896	2.01633	4.10313	1.74899	1.279	2.16088	3.19496	2.51878	2.34299	1.92652	3.06152	5.39101
stress		2.55609	1.71501	1.29919	2.99473	1.33155	2.34154	2.24179	3.49731	2.60886	1.85616	2.88938	2.92786	2.8989	2.36779	0.70148	4.0475	1.21052	1.56052	2.40474	3.03677	2.17491	2.09031	1.81205	1.91975	2.8354
Gensini Score		61	42	nan	192	90	4	36	12.5	10	5	68	7	29	129	26.5	5.5	147	56	8	5	52	9	26.5	5	78
